# Supplementary material for: Evaluation of a Community-Led Program for Primordial and Primary Prevention of Rheumatic Fever in Remote Northern Australia
Source: Int J Environ Res Public Health. 2022 Aug 17;19(16):10215. doi: 10.3390/ijerph191610215 (PMC9407981; doi:10.3390/ijerph191610215)
Supplement: Supplementary file 1 [file ijerph-19-10215-s001.zip]

Archive with 1 entries (1 files):
- ijerph-1781826-supplementary.pdf
